# Supplementary material for: Changing Epidemiology of Myocarditis in Australia: A Population-Based Cohort Study
Source: J Clin Med. 2024 Nov 24;13(23):7111. doi: 10.3390/jcm13237111 (PMC11642529; doi:10.3390/jcm13237111)
Supplement: Supplementary file 1 [file jcm-13-07111-s001.zip]

Archive with 1 entries (1 files):
- jcm-3281741-supplementary.pdf
